# Supplementary material for: In Vitro and In Vivo Antifungal Activity of Sorbicillinoids Produced by Trichoderma longibrachiatum
Source: J Fungi (Basel). 2021 May 28;7(6):428. doi: 10.3390/jof7060428 (PMC8229967; doi:10.3390/jof7060428)
Supplement: Supplementary file 1 [file jof-07-00428-s001.zip]

Archive with 1 entries (1 files):
- jof-1222338-supplementary.pdf
